# Supplementary material for: Psychological status of patients with functional anorectal pain and treatment efficacy of paroxetine in alleviating the symptoms: a retrospective study
Source: Sci Rep. 2023 Oct 21;13:18007. doi: 10.1038/s41598-023-45401-y (PMC10590436; doi:10.1038/s41598-023-45401-y)
Supplement: Supplementary file 1 — Supplementary Information. [file 41598_2023_45401_MOESM1_ESM.xlsx]

## Sheet: Baseline
study group：1；control group：2	Gender (male1；female2）	Age(years)	Disease course (Months)	PSQI	HDRS	HAMA	SF-MPQ-2	VAS	SF-12-PF	SF-12-RP	SF-12-BP	SF-12-GH	SF-12-PCS	SF-12-VT	SF-12-SF	SF-12-RE	SF-12-MH	SF-12-MCS
1	1	62	6	16	33	35	8	2	39.287	20.3233	37.0608	18.8673	34.6724	35.6741	26.2742	11.347	30.4046	21.8252
1	2	52	36	4	8	5	14	3	39.287	20.3233	26.8693	18.8673	31.4362	35.6741	26.2742	11.347	30.4046	22.8169
1	1	49	12	15	8	10	12	3	39.287	20.3233	47.2523	29.6476	39.6781	43.7244	36.3721	11.347	35.2813	27.6417
1	2	52	6	10	8	9	11	2	39.287	20.3233	47.2523	18.8673	37.9086	35.6741	26.2742	11.347	30.4046	20.8335
1	2	62	6	6	14	17	10	3	39.287	20.3233	37.0608	18.8673	31.5993	43.7244	36.3721	11.347	45.0345	33.541
1	1	42	24	4	6	3	10	3	39.287	20.3233	37.0608	29.6476	34.2134	43.7244	46.4699	11.347	45.0345	36.0855
1	2	41	6	15	16	11	8	1	39.287	20.3233	37.0608	29.6476	37.5181	43.7244	36.3721	11.347	30.4046	26.2643
1	2	55	24	16	23	20	10	2	39.287	20.3233	37.0608	18.8673	34.828	43.7244	36.3721	11.347	30.4046	26.4337
1	2	48	6	6	3	3	9	2	39.287	20.3233	37.0608	18.8673	33.7518	43.7244	36.3721	11.347	35.2813	28.8028
1	2	59	6	4	12	14	5	1	39.287	20.3233	47.2523	29.6476	40.7543	43.7244	36.3721	11.347	30.4046	25.2726
1	2	45	8	6	2	6	12	2	39.287	20.3233	37.0608	29.6476	37.5942	43.7244	26.2742	11.347	30.4046	23.5504
1	2	57	6	18	10	28	15	3	39.287	20.3233	37.0608	18.8673	34.904	43.7244	26.2742	11.347	30.4046	23.7198
1	2	48	6	18	12	14	8	2	39.287	20.3233	37.0608	18.8673	34.828	43.7244	36.3721	11.347	30.4046	26.4337
1	1	54	6	6	10	7	11	1	39.287	20.3233	47.2523	29.6476	35.7604	59.825	46.4699	11.347	54.7878	43.6212
1	2	55	36	13	3	4	7	2	47.8763	20.3233	47.2523	29.6476	43.5518	51.7747	36.3721	11.347	35.2813	27.5608
1	1	64	6	10	7	5	8	2	47.8763	38.7495	47.2523	29.6476	48.8706	51.7747	46.4699	11.347	40.1579	30.372
1	2	58	120	8	1	8	8	2	22.1083	20.3233	37.0608	18.8673	26.5437	43.7244	26.2742	11.347	35.2813	30.0398
1	2	51	6	5	4	11	6	1	39.287	20.3233	37.0608	29.6476	36.6735	51.7747	36.3721	11.347	35.2813	30.528
1	2	69	12	11	6	4	15	1	39.287	20.3233	47.2523	29.6476	37.9889	59.825	36.3721	11.347	45.0345	36.169
1	2	58	6	10	5	7	6	2	30.6976	20.3233	37.0608	29.6476	30.6474	43.7244	36.3721	11.347	45.0345	35.3471
1	2	40	6	7	3	3	8	2	47.8763	38.7495	47.2523	29.6476	44.7973	59.825	46.4699	11.347	59.6644	41.743
1	2	60	6	17	14	19	11	2	22.1083	20.3233	37.0608	18.8673	28.4646	35.6741	26.2742	11.347	25.528	23.407
2	2	31	6	14	5	5	11	3	39.287	20.3233	47.2523	29.6476	38.8335	51.7747	36.3721	11.347	40.1579	31.9054
2	2	48	6	5	4	5	4	1	39.287	42.4347	16.6777	29.6476	33.5855	51.7747	46.4699	11.347	54.7878	41.9757
2	1	48	24	7	2	2	4	1	39.287	57.1757	37.0608	29.6476	44.3902	59.825	46.4699	11.347	59.6644	42.4385
2	2	54	12	5	6	6	8	2	39.287	20.3233	26.8693	18.8673	29.4393	43.7244	36.3721	11.347	40.1579	32.1636
2	2	40	12	2	9	6	7	2	39.287	20.3233	26.8693	29.6476	30.2086	51.7747	36.3721	11.347	49.9112	38.6271
2	2	54	6	9	6	5	7	1	39.287	20.3233	37.0608	18.8673	32.6755	43.7244	36.3721	11.347	40.1579	31.1719
2	2	62	60	14	3	3	8	2	39.287	20.3233	26.8693	40.428	33.1303	59.825	36.3721	11.347	49.9112	40.3523
2	2	59	12	3	2	4	4	1	39.287	20.3233	37.0608	29.6476	33.6004	59.825	46.4699	11.347	49.9112	42.2438
2	2	63	6	19	13	23	12	2	39.287	20.3233	37.0608	29.6476	36.7495	51.7747	26.2742	11.347	35.2813	27.8141
2	1	30	36	3	4	4	9	3	39.287	20.3233	37.0608	29.6476	36.5179	43.7244	26.2742	11.347	35.2813	25.9195
2	2	59	6	3	0	1	5	1	39.287	38.7495	37.0608	29.6476	36.6966	51.7747	36.3721	33.7129	45.0345	42.7028
2	2	45	6	4	2	1	7	2	56.4656	20.3233	47.2523	29.6476	43.0445	59.825	46.4699	11.347	54.7878	39.6702
2	2	49	6	18	13	11	13	3	39.287	20.3233	47.2523	18.8673	35.9118	43.7244	36.3721	11.347	40.1579	30.1802
2	1	64	60	9	4	8	4	1	39.287	20.3233	37.0608	29.6476	35.5973	51.7747	36.3721	11.347	40.1579	32.8971
2	2	34	6	7	1	2	4	1	56.4656	38.7495	57.4438	40.428	54.1341	51.7747	46.4699	11.347	59.6644	36.7119
2	1	50	12	5	6	7	7	2	39.287	57.1757	47.2523	29.6476	52.0073	59.825	36.3721	11.347	40.1579	29.2564
2	2	45	6	2	2	1	5	2	39.287	20.3233	47.2523	29.6476	35.5288	51.7747	46.4699	11.347	54.7878	41.7266
2	2	52	24	4	3	2	8	2	39.287	20.3233	47.2523	29.6476	40.8304	43.7244	26.2742	11.347	30.4046	22.5587
2	2	49	24	4	2	1	7	1	56.4656	20.3233	47.2523	40.428	46.6553	51.7747	36.3721	11.347	49.9112	32.5233
2	2	51	6	19	23	23	17	3	22.1083	20.3233	16.6777	18.8673	21.9921	35.6741	26.2742	11.347	25.528	25.3905
2	2	58	6	6	5	5	7	2	39.287	20.3233	47.2523	29.6476	38.6019	43.7244	36.3721	11.347	40.1579	30.0108

## Sheet: 4 Weeks
study group：1；control group：2	PSQI	HDRS	HAMA	SF-MPQ-2	VAS	SF-12-PF	SF-12-RP	SF-12-BP	SF-12-GH	SF-12-PCS	SF-12-VT	SF-12-SF	SF-12-RE	SF-12-MH	SF-12-MCS
1	3	0	0	0	0	56.4656	38.7495	37.0608	40.428	39.3021	59.825	46.4699	56.0788	59.6644	60.0067
1	4	1	6	6	1	39.287	20.3233	37.0608	29.6476	34.2134	43.7244	46.4699	11.347	45.0345	36.0855
1	6	4	4	6	1	39.287	38.7495	47.2523	40.428	45.9978	59.825	46.4699	11.347	49.9112	38.8109
1	10	4	4	4	1	39.287	20.3233	47.2523	29.6476	36.605	51.7747	46.4699	11.347	49.9112	39.3575
1	2	0	2	4	1	39.287	20.3233	47.2523	29.6476	35.7604	59.825	46.4699	11.347	54.7878	43.6212
1	0	3	1	7	3	39.287	38.7495	47.2523	29.6476	43.9207	43.7244	46.4699	11.347	45.0345	32.822
1	8	3	4	4	1	39.287	20.3233	37.0608	18.8673	34.828	43.7244	36.3721	11.347	30.4046	26.4337
1	15	3	9	6	1	39.287	20.3233	37.0608	29.6476	33.6004	59.825	46.4699	11.347	49.9112	42.2438
1	7	4	3	3	1	39.287	20.3233	47.2523	29.6476	35.7604	59.825	46.4699	11.347	54.7878	43.6212
1	2	1	1	0	0	39.287	20.3233	47.2523	29.6476	37.6812	51.7747	46.4699	11.347	45.0345	36.9884
1	5	0	1	6	1	39.287	20.3233	47.2523	29.6476	32.541	59.825	46.4699	33.7129	49.9112	50.9604
1	3	2	3	2	0	39.287	20.3233	47.2523	29.6476	35.7604	59.825	46.4699	11.347	54.7878	43.6212
1	15	2	2	3	1	39.287	20.3233	37.0608	29.6476	32.5242	59.825	46.4699	11.347	54.7878	44.6129
1	3	7	7	5	1	47.8763	38.7495	47.2523	40.428	48.5637	59.825	46.4699	11.347	54.7878	39.2046
1	7	1	1	0	0	47.8763	38.7495	47.2523	40.428	38.8202	59.825	56.5677	56.0788	59.6644	63.7043
1	10	7	5	3	0	47.8763	38.7495	47.2523	29.6476	46.7182	51.7747	46.4699	11.347	49.9112	35.1103
1	7	3	4	4	1	39.287	20.3233	47.2523	40.428	39.5267	59.825	46.4699	11.347	49.9112	41.0827
1	4	3	7	2	0	39.287	38.7495	47.2523	29.6476	42.2315	59.825	46.4699	11.347	54.7878	41.3494
1	9	3	1	14	1	39.287	20.3233	47.2523	29.6476	36.8366	59.825	46.4699	11.347	49.9112	41.252
1	10	5	7	1	0	39.287	20.3233	37.0608	29.6476	34.445	51.7747	46.4699	11.347	45.0345	37.9801
1	4	0	0	0	0	47.8763	38.7495	47.2523	40.428	43.1918	59.825	46.4699	33.7129	59.6644	51.2821
1	16	11	11	0	0	39.287	20.3233	37.0608	29.6476	34.5211	51.7747	36.3721	11.347	45.0345	35.2662
2	6	2	1	2	0	56.4656	57.1757	47.2523	40.428	49.0094	59.825	46.4699	56.0788	59.6644	56.7432
2	6	1	0	1	0	39.287	57.1757	47.2523	40.428	41.7253	59.825	46.4699	56.0788	59.6644	60.6941
2	3	2	2	1	1	39.287	35.0642	37.0608	29.6476	36.6248	59.825	46.4699	11.347	59.6644	45.1646
2	4	3	2	8	2	39.287	20.3233	26.8693	29.6476	32.1295	43.7244	36.3721	11.347	40.1579	31.9943
2	3	6	2	7	2	39.287	20.3233	26.8693	29.6476	30.2086	51.7747	36.3721	11.347	49.9112	38.6271
2	9	2	2	3	1	39.287	57.1757	47.2523	29.6476	39.0352	59.825	46.4699	56.0788	59.6644	60.8635
2	11	3	3	0	0	39.287	20.3233	37.0608	51.2083	28.237	59.825	46.4699	56.0788	59.6644	66.06
2	3	2	4	1	0	39.287	20.3233	37.0608	40.428	25.5469	59.825	46.4699	56.0788	59.6644	66.2294
2	11	11	10	0	0	39.287	38.7495	37.0608	29.6476	38.8397	51.7747	36.3721	11.347	54.7878	37.7327
2	3	4	4	7	2	39.287	20.3233	47.2523	29.6476	37.6017	43.7244	26.2742	11.347	45.0345	29.666
2	4	0	0	0	0	39.287	57.1757	37.0608	40.428	39.3337	51.7747	46.4699	56.0788	54.7878	57.4222
2	4	2	1	0	0	56.4656	57.1757	47.2523	29.6476	54.9105	59.825	46.4699	11.347	59.6644	37.4958
2	5	3	4	10	2	39.287	38.7495	37.0608	29.6476	39.9159	51.7747	36.3721	11.347	49.9112	35.3636
2	9	4	8	4	1	39.287	20.3233	37.0608	29.6476	34.5211	51.7747	36.3721	11.347	45.0345	35.2662
2	7	1	2	3	1	56.4656	57.1757	57.4438	40.428	60.8368	59.825	46.4699	11.347	59.6644	36.3347
2	5	2	4	3	0	39.287	57.1757	47.2523	29.6476	51.5441	43.7244	36.3721	11.347	40.1579	25.4673
2	2	2	1	0	0	56.4656	57.1757	47.2523	40.428	49.0094	59.825	46.4699	56.0788	59.6644	56.7432
2	3	1	0	5	1	39.287	20.3233	47.2523	29.6476	38.6019	43.7244	36.3721	11.347	40.1579	30.0108
2	4	2	1	5	1	56.4656	38.7495	47.2523	40.428	46.8339	59.825	46.4699	33.7129	59.6644	49.3066
2	19	23	23	13	2	22.1083	20.3233	16.6777	18.8673	21.9921	35.6741	26.2742	11.347	25.528	25.3905
2	6	5	5	7	2	39.287	20.3233	47.2523	29.6476	38.6019	43.7244	36.3721	11.347	40.1579	30.0108

## Sheet: 8Weeks
study group：1；control group：2	PSQI	HDRS	HAMA	SF-MPQ-2	VAS	SF-12-PF	SF-12-RP	SF-12-BP	SF-12-GH	SF-12-PCS	SF-12-VT	SF-12-SF	SF-12-RE	SF-12-MH	SF-12-MCS
1	3	0	0	0	0	56.4656	57.1757	47.2523	61.9886	54.3136	59.825	56.5677	56.0788	59.6644	59.1184
1	4	1	6	13	3	39.287	20.3233	37.0608	29.6476	34.2894	43.7244	36.3721	11.347	45.0345	33.3717
1	6	4	4	5	1	47.8763	57.1757	47.2523	40.428	47.5198	59.825	46.4699	56.0788	49.9112	53.9804
1	10	4	4	4	1	39.287	20.3233	47.2523	29.6476	36.605	51.7747	46.4699	11.347	49.9112	39.3575
1	2	0	2	4	1	39.287	20.3233	47.2523	29.6476	35.7604	59.825	46.4699	11.347	54.7878	43.6212
1	0	4	3	7	3	39.287	38.7495	42.1565	29.6476	42.3026	43.7244	46.4699	11.347	45.0345	33.3179
1	8	3	4	5	1	39.287	20.3233	37.0608	18.8673	33.9834	51.7747	36.3721	11.347	35.2813	30.6973
1	15	5	9	7	1	39.287	20.3233	37.0608	29.6476	33.6004	59.825	46.4699	11.347	49.9112	42.2438
1	7	4	3	9	2	39.287	20.3233	37.0608	18.8673	32.6755	43.7244	36.3721	11.347	40.1579	31.1719
1	2	1	1	0	0	39.287	20.3233	47.2523	29.6476	38.7575	51.7747	46.4699	11.347	40.1579	34.6193
1	6	3	8	10	2	39.287	20.3233	37.0608	18.8673	33.8278	43.7244	26.2742	11.347	35.2813	26.0889
1	3	2	3	5	1	39.287	20.3233	47.2523	29.6476	35.7604	59.825	46.4699	11.347	54.7878	43.6212
1	15	2	4	3	1	39.287	20.3233	37.0608	29.6476	32.5242	59.825	46.4699	11.347	54.7878	44.6129
1	3	7	7	4	0	47.8763	38.7495	47.2523	29.6476	45.8735	59.825	46.4699	11.347	54.7878	39.3739
1	7	1	1	0	0	47.8763	38.7495	47.2523	40.428	38.8202	59.825	56.5677	56.0788	59.6644	63.7043
1	10	7	5	3	0	47.8763	38.7495	47.2523	29.6476	46.7182	51.7747	46.4699	11.347	49.9112	35.1103
1	8	3	4	5	1	39.287	20.3233	47.2523	29.6476	36.8366	59.825	46.4699	11.347	49.9112	41.252
1	4	3	7	2	0	39.287	38.7495	47.2523	29.6476	42.2315	59.825	46.4699	11.347	54.7878	41.3494
1	9	3	1	14	1	39.287	20.3233	47.2523	29.6476	36.8366	59.825	46.4699	11.347	49.9112	41.252
1	10	5	7	1	0	30.6976	20.3233	37.0608	29.6476	30.6474	43.7244	36.3721	11.347	45.0345	35.3471
1	4	0	0	0	0	47.8763	38.7495	47.2523	40.428	43.1918	59.825	46.4699	33.7129	59.6644	51.2821
1	16	11	11	0	0	39.287	20.3233	37.0608	29.6476	34.5211	51.7747	36.3721	11.347	45.0345	35.2662
2	6	2	1	2	0	56.4656	57.1757	47.2523	40.428	49.0094	59.825	46.4699	56.0788	59.6644	56.7432
2	6	1	0	1	0	39.287	57.1757	47.2523	40.428	41.7253	59.825	46.4699	56.0788	59.6644	60.6941
2	3	2	2	1	0	39.287	35.0642	37.0608	29.6476	36.6248	59.825	46.4699	11.347	59.6644	45.1646
2	4	6	6	8	2	39.287	20.3233	26.8693	29.6476	32.1295	43.7244	36.3721	11.347	40.1579	31.9943
2	3	6	2	7	2	39.287	20.3233	26.8693	29.6476	25.913	51.7747	36.3721	33.7129	49.9112	48.3354
2	9	2	2	3	1	39.287	57.1757	47.2523	29.6476	39.0352	59.825	46.4699	56.0788	59.6644	60.8635
2	11	3	3	0	0	39.287	20.3233	37.0608	51.2083	28.237	59.825	46.4699	56.0788	59.6644	66.06
2	3	2	4	1	0	39.287	20.3233	37.0608	40.428	25.5469	59.825	46.4699	56.0788	59.6644	66.2294
2	11	11	10	0	0	39.287	38.7495	37.0608	29.6476	38.8397	51.7747	36.3721	11.347	54.7878	37.7327
2	3	4	4	7	2	39.287	20.3233	47.2523	29.6476	37.6017	43.7244	26.2742	11.347	45.0345	29.666
2	4	0	0	0	0	39.287	57.1757	37.0608	40.428	39.3337	51.7747	46.4699	56.0788	54.7878	57.4222
2	4	2	1	0	0	56.4656	57.1757	47.2523	29.6476	54.9105	59.825	46.4699	11.347	59.6644	37.4958
2	5	3	4	10	0	39.287	38.7495	37.0608	29.6476	39.9159	51.7747	36.3721	11.347	49.9112	35.3636
2	9	4	8	4	1	39.287	20.3233	37.0608	29.6476	34.5211	51.7747	36.3721	11.347	45.0345	35.2662
2	7	1	2	3	1	56.4656	57.1757	57.4438	40.428	60.8368	59.825	46.4699	11.347	59.6644	36.3347
2	5	2	4	3	0	39.287	57.1757	47.2523	29.6476	51.5441	43.7244	36.3721	11.347	40.1579	25.4673
2	2	2	1	0	0	56.4656	57.1757	47.2523	40.428	49.0094	59.825	46.4699	56.0788	59.6644	56.7432
2	3	1	0	5	1	39.287	20.3233	47.2523	29.6476	38.6019	43.7244	36.3721	11.347	40.1579	30.0108
2	4	2	1	5	1	56.4656	38.7495	47.2523	40.428	46.8339	59.825	46.4699	33.7129	59.6644	49.3066
2	19	24	23	13	2	22.1083	20.3233	16.6777	18.8673	21.9921	35.6741	26.2742	11.347	25.528	25.3905
2	6	5	5	7	2	39.287	20.3233	47.2523	29.6476	38.6019	43.7244	36.3721	11.347	40.1579	30.0108
